# Supplementary material for: Phenotypic plasticity in courtship exposed to selection in a human‐disturbed environment
Source: Evol Appl. 2021 Mar 25;14(10):2392–401. doi: 10.1111/eva.13225 (PMC8549619; doi:10.1111/eva.13225)
Supplement: Supplementary file 2 — Supplementary Material [file EVA-14-2392-s002.xlsx]

## Sheet: Data
			Clear water											Turbid water
			Search activity					Courtship					Female visit	Search activity					Courtship					Female visit
Male	order of treatment	Female	Zone1	Zone2	Zone3	Zone4	SearchActivity	NrLeads	NrFanning	TimeFanning	TimeByFemale	TimeByNest	NestVisit	Zone1	Zone2	Zone3	Zone4	SearchActivity	NrLeads	NrFanning	TimeFanning	TimeByFemale	TimeByNest	NestVisit
1	1	1	635	265	0	0	1165	0	0	0	204	305	0	900	0	0	0	900	0	0	0	91	460	0
1	1	2	759	141	0	0	1041	0	0	0	93	218	1	985	15	0	0	1015	0	0	0	73	230	0
1	1	3	825	75	0	0	975	9	9	85	41	340	1	882	18	0	0	918	1	1	23	137	420	0
2	1	1	900	0	0	0	900	19	3	21	380	165	0	880	20	0	0	920	17	2	7	160	40	0
2	1	2	720	180	0	0	1080	26	6	28	335	182	1	880	20	0	0	920	11	1	4	302	10	1
2	1	3	597	205	85	13	1314	11	8	65	266	194	1	872	28	0	0	928	13	1	5	306	30	1
3	1	1	808	92	0	0	992	0	0	0	144	378	0	900	0	0	0	900	1	1	17	10	320	0
3	1	2	834	66	0	0	966	0	0	0	128	270	0	890	10	0	0	910	0	0	0	59	200	0
3	1	3	801	99	0	0	999	12	12	104	134	229	1	900	0	0	0	900	0	0	0	6	350	0
4	1	1	900	0	0	0	900	4	0	0	209	232	0	557	203	115	25	1408	23	0	0	420	10	1
4	1	2	863	37	0	0	937	24	12	110	284	293	1	653	180	67	0	1214	22	0	0	482	15	1
4	1	3	732	163	5	0	1073	27	10	62	278	110	1	514	240	126	20	1452	29	0	0	509	30	1
5	1	1	900	0	0	0	900	0	0	0	95	335	0	740	99	40	21	1142	22	1	3	486	35	1
5	1	2	605	197	98	0	1293	5	2	11	90	305	1	659	149	61	31	1264	24	0	0	482	10	1
5	1	3	815	85	0	0	985	14	7	62	103	214	1	775	75	50	0	1075	26	0	0	532	15	1
6	1	1	708	160	32	0	1124	14	3	18	289	275	1	652	142	86	20	1274	28	0	0	547	10	1
6	1	2	900	0	0	0	900	4	2	15	307	220	0	538	273	70	19	1370	32	0	0	543	5	1
6	1	3	645	175	10	70	1305	43	5	27	278	240	1	509	247	121	23	1458	28	1	4	530	15	1
7	1	1	862	38	0	0	938	7	7	73	97	330	1	900	0	0	0	900	0	0	0	20	200	0
7	1	2	702	120	50	28	1204	0	0	0	88	328	0	869	31	0	0	931	1	1	17	88	380	0
7	1	3	820	80	0	0	980	1	1	12	213	180	1	801	99	0	0	999	0	0	0	71	330	0
8	1	1	900	0	0	0	900	11	6	42	152	228	0	895	5	0	0	905	1	1	13	78	350	0
8	1	2	789	111	0	0	1011	3	2	22	26	284	1	883	10	7	0	924	2	2	23	141	230	1
8	1	3	859	41	0	0	941	17	8	70	92	296	0	900	0	0	0	900	4	3	25	85	250	0
9	1	1	860	28	8	4	956	13	7	55	324	232	1	687	172	30	11	1165	1	1	30	40	425	0
9	1	2	900	0	0	0	900	0	1	0	174	364	1	588	199	53	60	1385	0	0	0	236	410	1
9	1	3	651	170	55	24	1252	1	1	5	332	204	0	577	105	179	39	1480	1	1	27	120	350	1
10	1	1	593	163	144	0	1351	19	10	111	62	384	1	611	181	51	57	1354	18	0	0	356	10	1
10	1	2	839	61	0	0	961	0	0	0	53	385	1	690	180	24	6	1146	19	0	0	212	20	0
10	1	3	645	212	43	0	1198	16	3	7	434	55	1	700	190	5	5	1115	24	2	6	386	10	1
11	1	1	900	0	0		900	8	3	27	196	355	0	412	332	150	6	1550	27	0	0	545	15	1
11	1	2	644	86	150	20	1346	4	1	10	145	304	1	588	279	30	3	1248	22	0	0	462	5	1
11	1	3	748	142	5	5	1067	41	9	50	203	311	1	637	224	34	5	1207	27	0	0	383	10	1
12	1	1	573	178	139	10	1386	8	4	33	75	405	1	886	14	0	0	914	3	2	15	120	380	0
12	1	2	821	58	21	0	1000	0	0	0	33	350	0	890	10	0	0	910	0	0	0	44	440	0
12	1	3	900	0	0	0	900	9	5	45	45	325	0	892	5	3	0	911	2	2	25	77	470	0
13	1	1	866	34	0	0	934	2	2	16	153	330	1	846	44	10	0	964	3	3	32	105	290	0
13	1	2	619	250	31	0	1212	1	0	0	185	310	0	850	50	0	0	950	1	1	20	73	350	0
13	1	3	816	84	0	0	984	16	11	73	190	285	1	828	72	0	0	972	1	1	12	49	475	0
14	1	1	880	20	0	0	920	0	0	0	94	420	0	777	100	13	10	1056	12	1	4	317	45	1
14	1	2	900	0	0	0	900	13	6	55	300	175	1	746	110	40	4	1102	12	2	10	380	20	0
14	1	3	718	152	20	10	1122	7	3	20	290	240	1	743	88	56	13	1139	14	2	17	347	30	0
15	1	1	900	0	0		900	20	13	115	72	395	1	900	0	0	0	900	0	0	0	34	340	0
15	1	2	708	111	81	0	1173	2	2	13	62	400	0	871	29	0	0	929	2	2	25	49	465	0
15	1	3	840	60	0	0	960	0	0	0	11	255	1	878	22	0	0	922	1	0	0	52	430	0
16	1	1	794	103	3	0	1009	0	0	0	118	230	1	680	170	30	20	1190	13	1	4	461	25	1
16	1	2	814	50	36	0	1022	17	13	85	125	255	1	593	159	91	57	1412	16	0	0	501	10	1
16	1	3	774	116	10	0	1036	19	12	70	375	170	1	617	193	75	15	1288	17	1	4	364	40	1
17	1	1	900	0	0	0	900	2	2	10	417	140	0	743	105	52	0	1109	20	13	78	115	20	0
17	1	2	645	161	59	35	1284	27	9	90	342	185	1	752	140	8	0	1056	18	14	85	135	20	0
17	1	3	770	130	0	0	1030	4	3	31	383	170	1	693	186	21	0	1128	17	8	24	154	30	1
18	1	1	686	164	50	0	1164	5	5	44	30	365	1	880	20	0	0	920	2	2	20	30	510	0
18	1	2	876	24	0	0	924	1	0	0	62	390	1	841	59	0	0	959	4	4	29	38	410	0
18	1	3	895	5	0	0	905	17	9	75	58	335	1	890	10	0	0	910	5	5	35	20	485	0
19	1	1	900	0	0	0	900	0	0	0	0	530	0	863	37	0	0	937	2	2	30	78	335	0
19	1	2	758	109	33	0	1075	16	10	78	112	360	0	855	45	0	0	945	1	1	18	87	455	0
19	1	3	900	0	0	0	900	0	0	0	94	345	1	840	60	0	0	960	1	1	11	101	420	0
20	1	1	821	79	0	0	979	47	14	97	216	200	1	900	0	0	0	900	0	0	0	10	400	0
20	1	2	736	156	8	0	1072	2	0	0	141	220	1	880	20	0	0	920	2	2	15	190	310	0
20	1	3	838	62	0	0	962	1	1	13	165	240	1	890	10	0	0	910	2	2	19	130	480	0
21	1	1	824	76	0	0	976	15	11	75	458	80	1	662	164	74	0	1212	28	1	4	508	15	1
21	1	2	878	22	0	0	922	0	0	0	379	160	1	709	90	56	45	1237	25	0	0	554	5	1
21	1	3	792	103	5	0	1013	0	0	0	110	200	1	730	114	51	5	1131	23	0	0	539	10	1
22	2	1	669	186	40	5	1181	32	15	85	45	250	1	900	0	0	0	900	0	0	0	0	530	0
22	2	2	852	48	0	0	948	2	0	0	59	385	1	896	4	0	0	904	0	0	0	0	470	0
22	2	3	812	50	28	10	1036	22	17	90	32	350	1	883	17	0	0	917	1	1	17	0	450	0
23	2	1	656	216	28	0	1172	0	0	0	103	335	1	849	51	0	0	951	0	0	0	0	600	0
23	2	2	900	0	0	0	900	13	5	33	71	370	1	868	32	0	0	932	0	0	0	0	520	0
23	2	3	824	76	0	0	976	5	4	28	32	400	0	891	9	0	0	909	0	0	0	0	540	0
24	2	1	759	139	2	0	1043	14	8	70	141	285	1	857	43	0	0	943	4	4	20	48	410	0
24	2	2	900	0	0	0	900	1	1	10	173	290	0	862	22	16	0	954	2	1	4	112	260	1
24	2	3	885	15	0	0	915	3	2	7	144	300	1	861	39	0	0	939	0	0	0	51	400	0
25	2	1	710	190	0	0	1090	3	0	0	59	400	1	598	223	51	28	1309	21	1	3	368	30	0
25	2	2	900	0	0	0	900	56	27	127	97	110	1	635	221	31	13	1222	27	1	4	403	25	1
25	2	3	683	122	90	5	1217	8	8	55	54	385	1	582	177	131	10	1369	20	0	0	480	40	1
26	2	1	808	92	0	0	992	17	11	104	30	325	1	886	14	0	0	914	0	0	0	20	510	0
26	2	2	685	196	19	0	1134	0	0	0	59	310	0	875	25	0	0	925	2	2	52	70	500	0
26	2	3	881	19	0	0	919	2	2	15	31	280	1	895	5	0	0	905	4	2	15	90	460	1
27	2	1	779	121	0	0	1021	3	0	0	107	345	1	853	40	7	0	954	5	2	12	40	500	0
27	2	2	900	0	0	0	900	30	8	50	122	290	0	849	45	6	0	957	3	2	8	48	420	0
27	2	3	882	18	0	0	918	5	5	35	76	400	0	863	37	0	0	937	4	1	5	105	230	1
28	2	1	510	262	120	8	1426	43	24	115	108	330	1	856	44	0	0	944	3	3	20	118	360	0
28	2	2	900	0	0	0	900	3	2	25	50	400	1	796	104	0	0	1004	3	3	22	131	430	0
28	2	3	774	116	5	5	1041	14	14	97	47	310	1	749	151	0	0	1051	1	1	7	83	450	0
29	2	1	827	73	0	0	973	0	0	0	40	355	0	868	32	0	0	932	1	1	10	0	510	0
29	2	2	612	183	100	5	1298	13	13	102	81	290	1	885	15	0	0	915	3	3	25	134	420	0
29	2	3	826	74	0	0	974	0	0	0	63	300	0	898	2	0	0	902	2	2	20	160	430	0
30	2	1	900	0	0	0	900	7	5	58	153	345	0	588	280	30	2	1246	22	1	5	510	10	1
30	2	2	809	91	0	0	991	53	13	70	162	270	1	568	228	44	60	1396	22	0	0	491	5	1
30	2	3	710	190	0	0	1090	4	4	65	106	320	0	584	238	58	20	1314	27	1	3	353	15	1
31	2	1	890	10	0	0	910	18	8	55	72	265	1	601	129	156	14	1383	17	1	3	425	20	1
31	2	2	900	0	0	0	900	2	0	0	116	350	0	678	114	84	24	1254	15	4	23	383	10	0
31	2	3	755	110	20	15	1095	23	9	56	90	190	1	573	246	68	13	1321	18	2	10	468	20	1
32	2	1	636	264	0	0	1164	0	0	0	67	320	0	869	31	0	0	931	4	4	43	234	348	0
32	2	2	748	86	66	0	1118	23	4	33	109	300	1	801	95	4	0	1003	1	1	18	206	430	0
32	2	3	887	13	0	0	913	15	11	95	104	250	1	829	71	0	0	971	2	2	21	209	405	0
33	2	1	759	141	0	0	1041	18	10	93	50	400	1	900	0	0	0	900	0	0	0	0	600	0
33	2	2	900	0	0	0	900	2	2	20	88	330	1	895	5	0	0	905	0	0	0	35	530	0
33	2	3	850	35	15	0	965	10	7	40	143	270	1	899	1	0	0	901	2	2	21	55	535	0
34	2	1	843	57	0	0	957	31	10	55	75	300	1	631	142	127	0	1296	20	0	0	478	20	1
34	2	2	733	95	72	0	1139	1	0	0	94	320	1	733	94	55	18	1158	28	1	5	492	30	1
34	2	3	709	161	20	10	1131	23	14	65	127	240	1	585	153	138	24	1401	20	4	25	363	40	0
35	2	1	857	43	0	0	943	10	7	50	92	405	1	743	152	5	0	1062	0	0	0	271	140	1
35	2	2	900	0	0	0	900	0	0	15	128	310	0	813	87	0	0	987	6	4	26	116	380	0
35	2	3	872	28	0	0	928	11	5	23	114	240	1	891	9	0	0	909	2	2	12	80	450	0
36	2	1	656	139	105	0	1249	1	0	0	72	335	0	529	222	120	29	1449	22	0	0	526	10	1
36	2	2	900	0	0	0	900	20	12	105	55	280	1	429	286	100	85	1641	38	3	20	488	80	1
36	2	3	752	138	5	5	1063	15	6	44	76	370	1	618	155	114	13	1322	33	0	0	545	30	1
37	2	1	687	117	96	0	1209	0	0	0	130	310	0	900	0	0	0	900	0	0	0	0	600	0
37	2	2	824	76	0	0	976	0	0	0	27	90	0	859	41	0	0	941	2	2	33	15	520	0
37	2	3	900	0	0	0	900	10	8	77	166	300	1	900	0	0	0	900	1	1	10	5	520	0
38	2	1	658	242	0	0	1142	8	5	53	82	240	1	828	39	27	6	1011	1	1	5	50	400	0
38	2	2	789	111	0	0	1011	0	0	0	54	310	0	827	30	24	19	1035	3	2	39	241	260	1
38	2	3	878	22	0	0	922	8	5	45	91	300	1	812	28	44	16	1064	1	1	13	64	460	0
39	2	1	900	0	0	0	900	0	0	0	88	290	1	578	207	56	59	1396	22	0	0	518	0	1
39	2	2	552	241	107	0	1355	34	18	130	129	340	1	564	287	32	17	1302	26	1	4	547	15	1
39	2	3	746	114	20	20	1114	3	3	57	67	300	1	633	234	31	2	1202	28	1	3	558	10	1
40	2	1	857	43	0	0	943	10	10	85	142	240	0	734	132	22	12	1112	22	0	0	549	5	1
40	2	2	692	74	120	14	1256	0	0	0	44	320	0	615	186	63	36	1320	16	1	4	534	15	0
40	2	3	844	56	0	0	956	3	3	50	115	315	1	750	112	38	0	1088	20	0	0	441	110	1
41	2	1	647	122	114	17	1301	9	5	40	72	300	1	501	254	101	44	1488	26	2	8	554	15	1
41	2	2	900	0	0	0	900	9	9	82	118	260	1	593	186	96	25	1353	21	1	4	541	15	1
41	2	3	618	153	95	34	1345	44	13	118	37	280	1	601	152	145	2	1348	30	0	0	435	10	1
42	2	1	900	0	0	0	900	21	11	110	133	400	1	875	25	0	0	925	0	0	0	0	360	0
42	2	2	865	35	0	0	935	0	0	0	97	360	1	852	48	0	0	948	2	2	27	43	230	0
42	2	3	811	89	0	0	989	22	14	75	297	240	1	866	34	0	0	934	2	2	31	97	250	0
